# Supplementary material for: Changes in the gut microbiota in mice exposed to chronic intermittent hypoxia
Source: J Med Microbiol. 2025 Sep 22;74(9):002069. doi: 10.1099/jmm.0.002069 (PMC12476150; doi:10.1099/jmm.0.002069)
Supplement: Uncited Supplementary Material 1. [file jmm-74-02069-s001.xlsx]

## Sheet: Statistical Table of Sequencing
SampleID	Input	Filtered	Denoised	Merged	Non-chimeric	Non-singleton
NM0_1	89870	81793	79787	73687	47492	46467
NM0_2	89519	82159	80053	73728	51722	50829
NM0_3	85191	78416	76882	72250	48616	47941
NM0_4	84467	76801	75056	70075	47761	47142
NM0_5	84239	76485	74326	67033	43960	42986
NM0_6	102827	93864	92064	87211	56882	56179
NM0_7	86164	78725	76886	71307	46620	45789
NM0_8	81370	74173	72473	65845	41612	40686
NM0_9	81634	74172	72255	67206	46024	45170
NM0_10	88642	81578	79811	74942	51223	50560
NM6_1	86023	78582	76688	70823	50221	49365
NM6_2	64342	58290	56622	51621	34249	33377
NM6_3	92819	84089	81986	76296	58681	57849
NM6_4	86310	78839	75801	65180	44541	43230
NM6_5	83738	77057	75014	69061	49141	48388
NM6_6	77798	70788	68829	62290	44305	43707
NM6_7	73043	67350	65225	57884	40122	39322
NM6_8	69851	64608	62487	55058	37003	36207
NM6_9	68420	63129	61268	55677	39536	38839
NM6_10	73661	67463	65719	60279	42539	42014
CIH0_1	73869	67976	66433	62406	44782	44249
CIH0_2	78274	71829	70206	66587	44737	44209
CIH0_3	74448	68957	67250	62531	44830	44231
CIH0_4	77591	70937	69092	63706	45123	44557
CIH0_5	83757	77785	75720	68992	48671	47957
CIH0_6	97209	90407	88554	83636	55102	54426
CIH0_7	92712	85076	83617	79468	52874	52404
CIH0_8	97166	88335	86655	80908	52833	52117
CIH0_9	67980	62573	60890	56410	37973	37528
CIH0_10	89139	82978	81307	76493	52287	51741
CIH6_1	88355	81696	80051	75073	50851	50302
CIH6_2	90951	82833	80892	72659	50113	49277
CIH6_3	84760	78335	76052	68016	43156	42105
CIH6_4	84090	77056	75667	71704	45409	44903
CIH6_5	93397	85818	84081	78328	50486	49767
CIH6_6	73116	65967	64322	58542	39940	39461
CIH6_7	95856	86109	83953	74748	44132	42698
CIH6_8	99996	90787	89367	84433	49405	48373
CIH6_9	97441	88158	86022	77639	51245	50425
CIH6_10	102022	91908	90204	84086	56124	55442
